# Supplementary material for: Linseed Oil-Based Oleogel Vehicles for Hydrophobic Drug Delivery—Physicochemical and Applicative Properties
Source: Pharmaceutics. 2024 Apr 29;16(5):600. doi: 10.3390/pharmaceutics16050600 (PMC11125216; doi:10.3390/pharmaceutics16050600)
Supplement: Supplementary file 1 [file pharmaceutics-16-00600-s001.zip]

Archive with 1 entries (1 files):
- pharmaceutics-2957761-supplementary.pdf
